# Supplementary material for: An Examination of the Role of CX3CR1 in the Pathobiology of Degenerative Cervical Myelopathy: Evidence from Human and Mouse Tissue
Source: J Clin Med. 2025 Dec 22;15(1):82. doi: 10.3390/jcm15010082 (PMC12787262; doi:10.3390/jcm15010082)
Supplement: Supplementary file 1 [file jcm-15-00082-s001.zip]

Archive with 1 entries (1 files):
- jcm-3774023-supplementary.pdf
